# Supplementary material for: Comparative Analysis of Vaccine-Induced Neutralizing Antibodies against the Alpha, Beta, Delta, and Omicron Variants of SARS-CoV-2
Source: Vaccines (Basel). 2024 May 9;12(5):515. doi: 10.3390/vaccines12050515 (PMC11126034; doi:10.3390/vaccines12050515)
Supplement: Supplementary file 1 [file vaccines-12-00515-s001.zip]

Archive with 1 entries (1 files):
- vaccines-2980792-supplementary.xlsx
