# Supplementary material for: Comparative Analysis of Vaccine-Induced Neutralizing Antibodies against the Alpha, Beta, Delta, and Omicron Variants of SARS-CoV-2
Source: Vaccines (Basel). 2024 May 9;12(5):515. doi: 10.3390/vaccines12050515 (PMC11126034; doi:10.3390/vaccines12050515)
Supplement: Supplementary file 1 [file vaccines-12-00515-s001.zip › vaccines-2980792-supplementary.xlsx]

## Sheet: Table S1. Double vaccinated
Sample No.	NCP IgG
2.1	0.715625
2.2	0.075
2.3	0.09375
2.4	0.04375
2.5	0.040625
2.6	0.0625
2.7	0.078125
2.8	0.08125
2.9	0.03125
2.10	0.35625
2.11	0.075
2.12	0.1625
2.13	0.09375
2.14	0.3
2.15	0.0625
2.16	0.040625
2.17	0.253125
2.18	0.04375
2.19	0.1875
2.20	0.115625
2.21	0.059375
2.22	0.075
2.23	0.04375
2.24	0.075
2.25	0.028125
2.26	0.0625
2.27	0.046875
2.28	0.028125
2.29	0.153125
2.30	0.075
2.31	0.040625
2.32	0.04375
2.33	0.60625
2.34	0.040625
2.35	0.034375
2.36	0.3625
2.37	0.034375
2.38	0.065625
2.39	0.128125
2.40	0.040625
2.41	0.025
2.42	0.0375
2.43	0.025
2.44	0.115625
2.45	0.015625
2.46	0.0625
2.47	0.075
2.48	0.034375
2.49	0.040625
2.50	0.059375
2.51	0.034375
2.52	0.059375
2.53	0.071875
2.54	0.0375
2.55	0.053125
2.56	0.025

## Sheet: Table S2. Triple Vaccinated
Sample No.	NCP IgG
3.1	0.025
3.2	0.00625
3.3	0.078125
3.4	0.0375
3.5	0.0375
3.6	0.01875
3.7	0.034375
3.8	0.028125
3.9	0.028125
3.10	0.628125
3.11	0.03125
3.12	0.028125
3.13	0.109375
3.14	0.015625
3.15	0.053125
3.16	0.025
3.17	0.0125
3.18	0.009375
3.19	0.0625
3.20	0.04375
3.21	0.025
3.22	0.021875
3.23	0.065625
3.24	0.034375
3.25	0.0414013
3.26	0.0414013
3.27	0.0732484
3.28	0.117834
3.29	0.0732484
3.30	0.0509554
3.31	0.127389
3.32	0.257962
3.33	0.0191083
3.34	0.0605096
3.35	0.175159
3.36	0.171975
3.37	0.117834
3.38	0.0254777
3.39	0.0254777
3.40	0.066879
3.41	0.0414013
3.42	0.251592
3.43	0.0573248
3.44	0.60828
3.45	0.496815
3.46	0.0191083
3.47	0.0573248
3.48	0.0509554
3.49	0.0541401
3.50	0.0286624
3.51	0.0254777
3.52	0.235669
3.53	0.0191083
3.54	0.0191083
3.55	0.044586
3.56	0.00636943
3.57	0.0127389
3.58	0.0509554
3.59	0.0254777
3.60	0.0764331
3.61	0.0382166
3.62	0.487261

## Sheet: Table S3.Breakthrough infection
Sample No.	NCP IgG
1	2.975
2	2.7125
3	2.84076
4	2.35032
5	1.32484
6	4.81847
7	2.53185
8	2.56051
9	1.05414
10	0.990446
